# Supplementary material for: Optimization and Clinical Evaluation of a Multi-Target Loop-Mediated Isothermal Amplification Assay for the Detection of SARS-CoV-2 in Nasopharyngeal Samples
Source: Viruses. 2021 May 19;13(5):940. doi: 10.3390/v13050940 (PMC8161362; doi:10.3390/v13050940)
Supplement: Supplementary file 1 [file viruses-13-00940-s001.zip]

Archive with 1 entries (1 files):
- viruses-1208826-supplementary.pdf
